# Supplementary material for: My Life, My Story: Integrating a Life Story Narrative Component Into Medical Student Curricula
Source: MedEdPORTAL. 2022 Jan 26;18:11211. doi: 10.15766/mep_2374-8265.11211 (PMC8789965; doi:10.15766/mep_2374-8265.11211)
Supplement: Supplementary file 1 — PowerPoint Presentation.pptxPreclinical Facilitation Guide.docxClinical Facilitation Guide.docxSurvey Instruments.docx [file mep_2374-8265.11211-s001.zip]

Archive with 5 entries (5 files):
- A. Powerpoint Presentation.pptx
- B. Preclinical Facilitation Guide.docx
- C. Clinical Facilitation Guide.docx
- D. Survey Instruments.docx
- Educational_Summary_Report_11211.pdf
